# Supplementary material for: ACTIVA-Senior: Study Design and Protocol for a Preliminary Multidomain Outdoor Intervention Promoting Healthy Aging and Mitigating Psycho-Physiological Decline
Source: Healthcare (Basel). 2025 May 10;13(10):1110. doi: 10.3390/healthcare13101110 (PMC12111791; doi:10.3390/healthcare13101110)
Supplement: Supplementary file 1 [file healthcare-13-01110-s001.zip]

Archive with 1 entries (1 files):
- healthcare-3563003-supplementary.pdf
